# Supplementary material for: Attenuation of antigen-specific T helper 1 immunity by Neolitsea hiiranensis and its derived terpenoids
Source: PeerJ. 2016 Dec 7;4:e2758. doi: 10.7717/peerj.2758 (PMC5363408; doi:10.7717/peerj.2758)
Supplement: Supplemental Information 2 [file peerj-04-2758-s004.xlsx]

## Sheet: β-caryophyllene oxide (Fig6&10)
			β-caryophyllene oxide									β-caryophyllene oxide
MTT	NA	VH	1	10	25	50	(uM)		IL-12p70	NA	VH	1	10	25	50	(uM)
replicate=4	0.107286	0.342157	0.321846	0.308902	0.33881	0.345346			replicate=6	2.621	31.8465	32.227	40.034	34.143	33.729
	0.125974	0.347741	0.318176	0.33583	0.315499	0.330479				7.2365	33.597	29.377	33.168	33.762	28.38
	0.110875	0.356909	0.332326	0.332384	0.319954	0.32267				4.4	42.4903	30.468	20.4785	11.9335	14.152
	0.129334	0.337875	0.34641	0.315664	0.355554	0.330968				5.19061	39.3857	41.5422	36.6453	35.359	35.1352
										5.19273	33.4104	39.6931	33.23	33.9423	34.1694
Mean	0.1184	0.3462	0.3297	0.3232	0.3325	0.3324				4.82548	34.5491	38.2427	26.4464	31.7895	28.0234
Std. Error	0.005455	0.00411	0.006329	0.006488	0.009209	0.004726
									Mean	4.911	35.88	35.26	31.67	30.15	28.93
			β-caryophyllene oxide						Std. Error	0.6077	1.687	2.12	2.898	3.674	3.207
IL-2	NA	VH	1	10	25	50	(uM)
replicate=8	57.5316	100.288	170.592	128.428	56.2385	137.435
	44.6693	64.6524	149.185	73.7052	68.509	130.102
	55.5199	77.2434	78.627	80.5842	62.941	132.807
	56.5155	120.041	139.937	56.9016	96.0836	158.396
	57.5316	110.056	72.4056	63.4662	85.9861	71.4036						β-caryophyllene oxide
	44.6693	90.198	59.2602	53.5278	82.4926	64.6098			IL-13	NA	VH	1	10	25	50	(uM)
	55.5199	69.3942	91.2456	87.645	50.3795	61.2774			replicate=6	0	323.475	393.93	339.3	287.678	359.745
	56.5155	81.4356	96.8718	missing	missing	115.212				0	178.83	175.042	196.523	306.248	389.415
										0	200.19	349.92	317.715	263.61	380.928
Mean	53.56	89.16	107.3	77.75	71.8	108.9				0	242.592	239.226	237.174	231.75	320.802
Std. Error	1.958	6.954	14.35	9.656	6.354	13.34				0	355.815	334.988	123.432	233.874	250.758
										0	354.217	242.058	451.973	359.745	218.382
			β-caryophyllene oxide
IFN-r	NA	VH	1	10	25	50	(uM)		Mean	0	275.9	289.2	277.7	280.5	320
replicate=8	0	25.1881	18.8698	9.44118	5.7641	4.02205			Std. Error	0	32.17	33.91	47.54	19.86	29
	0	14.4538	19.5203	4.6953	2.6181	2.40795
	0	11.3612	11.6127	7.67412	1.78362	4.0134
	0	12.717	11.5497	9.41256	4.49046	5.6533
	0	20.2545	18.5806	15.2877	9.897	12.8561						β-caryophyllene oxide
	0.630743	21.481	6.0992	2.0385	2.5668	4.0127			IL-10	NA	VH	1	10	25	50	(uM)
	0.59418	16.8713	9.619	10.7557	5.4166	1.4847			replicate=6	0.087385	1.19451	1.70273	1.19904	0.95641	1.14762
	0	13.991	14.4427	7.2606	7.5551	2.8387				0.0304525	1.22333	1.19719	1.27397	1.24838	1.59113
										0.057535	1.19504	1.23547	1.06774	1.32254	0.74374
Mean	0.1531	17.04	13.79	8.321	5.011	4.661				0.080401	1.6278	1.10957	1.03311	0.8321	1.13766
Std. Error	0.1003	1.708	1.734	1.408	0.9771	1.253				0.0732875	1.13102	1.09111	1.54962	0.90409	0.9535
										0.0370975	1.51142	1.26765	1.30901	1.19006	1.10582
			β-caryophyllene oxide
IL-4	NA	VH	1	10	25	50			Mean	0.06103	1.314	1.267	1.239	1.076	1.113
replicate=8	0	11.5261	9.20453	10.8681	12.2252	6.67726			Std. Error	0.009557	0.08318	0.09155	0.07658	0.08304	0.1143
	0	15.8028	11.9208	7.37547	0	17.661
	0	14.9115	16.3473	14.2753	1.24053	5.18137
	0	13.5944	12.2668	11.9786	23.9485	2.63358
	0	16.2912	8.23832	23.3494	11.8873	4.47495
	0	18.9678	12.1609	12.7262	12.8819	1.2979
	0	24.6759	21.1898	15.6454	12.8908	6.83821
	0	19.8317	16.6607	16.3984	12.4733	9.51947
Mean	0	16.95	13.5	14.08	10.94	6.785
Std. Error	0	1.456	1.519	1.665	2.657	1.798

## Sheet: hiiranlactone D (Fig7) (2)
			hiiranlactone D
MTT	NA	VH	1	10	25	50	(uM)
replicate=4	0.264922	0.306761	0.325754	0.330903	0.284258	0.338151
	0.263903	0.375626	0.345678	0.391363	0.403619	0.37139
	0.272501	0.356967	0.397666	0.320412	0.36274	0.388947
	0.259659	0.40872	0.368893	0.395504	0.405529	0.384303
Mean	0.2652	0.362	0.3595	0.3595	0.364	0.3707
Std. Error	0.002673	0.0213	0.01548	0.0197	0.02836	0.01147
			hiiranlactone D
IL-2	NA	VH	1	10	25	50	(uM)
replicate=8	60.5548	80.5604	101.718	104.741	89.7302	117.58
	57.8932	70.1469	113.851	101.438	97.7177	104.666
	55.3539	81.3396	101.942	76.7938	85.5427	49.3792
	40.8488	113.202	125.478	165.219	103.552	88.476
	47.1319	157.585	120.318	131.063	85.3156	61.7882
	44.9734	130.961	180.235	139.402	130.649	51.0067
	63.2176	154.058	116.56	148.63	98.2095	62.6536
	45.0337	150.974	missing	missing	174.384	72.0517
Mean	51.88	117.4	122.9	123.9	108.1	75.95
Std. Error	2.961	12.8	10.13	11.65	10.77	8.9
			hiiranlactone D
IFN-r	NA	VH	1	10	25	50	(uM)
replicate=8	0.0160804	14.371	7.23825	8.25688	4.48911	2.08977
	0.0144267	13.8888	6.26518	5.22728	1.85363	2.11932
	0.058849	10.9791	8.67201	8.5855	0.914618	0
	0	14.8969	13.0286	9.9126	2.133	0
	0.125375	18.3372	18.618	9.83805	12.6108	14.091
	0.49511	16.7502	18.5141	18.1792	12.1529	11.427
	0.950255	30.8608	23.6857	8.7822	13.9997	12.3841
	0.02401	25.197	18.0582	14.1509	15.4089	0
Mean	0.2105	18.16	14.26	10.37	7.945	5.264
Std. Error	0.1206	2.344	2.261	1.417	2.172	2.195
			hiiranlactone D
IL-4	NA	VH	1	10	25	50	(uM)
replicate=8	0	67.7244	82.6369	85.8036	53.9396	80.2187
	0	61.8084	77.1649	67.7933	67.2315	67.5658
	0	61.8471	52.712	77.9933	34.8027	97.9044
	0	66.0289	87.2729	47.7976	44.1024	78.1556
	8.83334	57.9333	54.2059	45.0333	41.9126	38.4096
	0	59.4263	47.6567	46.288	52.3647	42.3698
	0	59.4908	48.01	48.6925	49.4894	44.128
	0	69.9904	56.4275	missing	missing	42.8765
Mean	1.104	63.03	63.26	59.91	49.12	61.45
Std. Error	1.104	1.546	5.765	6.435	3.916	7.948

## Sheet: spathulenol (Fig8)
			spathulenol
MTT	NA	VH	1	10	25	50	(uM)
replicate=4	0.124029	0.275017	0.309814	0.298936	0.27952	0.305507
	0.110741	0.304554	0.317673	0.305993	0.287583	0.30077
	0.158423	0.291881	0.279835	0.20798	0.241361	0.295362
	0.162422	0.272099	0.243865	0.268474	0.267008	0.215507
Mean	0.1389	0.2859	0.2878	0.2703	0.2689	0.2793
Std. Error	0.01274	0.007597	0.01676	0.02233	0.0101	0.02136
			spathulenol
IL-2	NA	VH	1	10	25	50	(uM)
replicate=8	30.0059	120.34	96.03	117.289	161.555	66.6282
	64.0498	93.7932	113.275	89.8788	61.2418	77.0634
	41.2921	47.3568	98.7588	71.1228	87.1409	74.6864
	59.0665	74.2068	139.652	176.073	58.5009	75.2691
	67.1956	135.581	168.9	141.824	90.2945	100.612
	18.4518	138.763	123.174	83.4284	85.4174	102.231
	17.0931	107.954	99.9578	95.5306	89.1402	94.6798
	26.099	88.9674	104.576	89.5975	139.648	87.7254
Mean	40.41	100.9	118	108.1	96.62	84.86
Std. Error	7.275	11.05	8.932	12.43	12.74	4.712
			spathulenol
IFN-r	NA	VH	1	10	25	50	(uM)
replicate=8	0	47.538	16.1165	16.9702	2.036	0.1935
	0	13.7878	38.522	12.0164	17.0344	6.90714
	0	17.2991	27.5265	18.2221	38.942	5.62284
	0	24.0644	15.0028	27.1	24.1213	20.6708
	3.65027	23.9531	35.9085	21.4377	18.4863	17.2737
	3.11104	23.5944	21.4896	18.8312	17.2741	16.1826
	2.29665	15.1194	14.7138	14.6948	16.3328	19.6246
	0.57693	18.7573	23.4556	19.4622	missing	19.5015
Mean	1.204	23.01	24.09	16.43	19.18	13.25
Std. Error	0.5511	3.784	3.276	1.398	4.157	2.766
			spathulenol
IL-4	NA	VH	1	10	25	50	(uM)
replicate=8	0	17.9945	8.32632	18.6945	52.8001	7.22916
	0	10.3782	13.5944	10.0478	12.4826	5.65568
	0	14.4428	39.9496	6.2081	30.4359	10.5597
	0	39.1012	20.78	44.1422	1.47905	2.05716
	8.17307	42.1148	11.5573	18.0358	25.4875	1.78726
	0	19.0496	31.2822	27.9948	23.0067	8.22495
	0	60.0208	41.3307	35.2648	25.7784	5.27042
	0	53.2488	40.8	30.7877	21.4448	34.4112
Mean	1.022	32.04	25.95	23.9	24.11	9.399
Std. Error	1.022	6.72	4.962	4.57	5.216	3.722

## Sheet: trans-phytol (Fig9-10)
			trans-phytol									trans-phytol
MTT	NA	VH	1	10	25	50	(uM)		IL-12p70	NA	VH	1	10	25	50	(uM)
replicate=4	0.209949	0.32713	0.353241	0.348725	0.367039	0.35221			replicate=6	8.866	31.8465	17.873	21.183	20.3295	19.884
	0.198192	0.322731	0.358985	0.331751	0.325809	0.330456				2.621	33.597	30.883	10.343	18.637	16.422
	0.201205	0.30269	0.326875	0.311345	0.321078	0.309804				7.2365	28.2575	16.9815	21.8175	15.6965	5.6415
	0.20172	0.291199	0.309177	0.315944	0.346465	0.324531				4.4	36.9147	36.8825	27.8482	12.3902	30.2564
										5.51478	30.4516	27.8169	31.0547	23.8486	28.1273
Mean	0.2028	0.3109	0.3371	0.3269	0.3401	0.3293				4.86097	27.226	36.5334	27.7081	25.1466	24.4054
Std. Error	0.002517	0.00846	0.01163	0.008475	0.01054	0.008799
									Mean	5.583	31.38	27.83	23.33	19.34	20.79
			trans-phytol						Std. Error	0.8984	1.456	3.577	3.027	1.976	3.678
IL-2	NA	VH	1	10	25	50	(uM)
replicate=8	91.1535	98.0436	140.826	153.115	210.584	280.016
	90.8666	153.617	253.277	196.169	230.514	185.537
	45.3727	105.843	210.349	160.279	150.105	297.985
	46.416	104.13	169.032	244.712	167.133	306.609
	73.2893	280.301	229.739	270.721	423.724	411.638						trans-phytol
	76.5627	182.498	220.005	178.113	448.178	434.953			IL-13	NA	VH	1	10	25	50	(uM)
	72.0028	281.291	174.472	270.75	478.661	348.271			replicate=6	0	251.484	408.337	466.605	464.002	504.337
	73.4283	239.663	301.739	369.49	missing	486.401				0	314.655	346.245	334.125	387.428	537.788
										0	355.56	323.766	193.567	246.804	232.194
Mean	71.14	180.7	212.4	230.4	301.3	343.9				0	244.635	235.74	164.262	275.484	263.148
Std. Error	6.131	27.57	18.15	25.91	53.92	34.29				0	266.916	154.692	109.08	190.776	581.07
										0	229.848	201.624	229.716	203.688	229.278
			trans-phytol
IFN-r	NA	VH	1	10	25	50	(uM)		Mean	0	277.2	278.4	249.6	294.7	391.3
replicate=8	1.40467	22.4859	28.0027	20.2878	27.8679	10.1001			Std. Error	0	19.67	39.4	53.17	44.35	67.88
	0.35635	18.753	16.7238	17.5408	10.0969	6.0954
	1.11227	23.5334	20.2868	11.032	22.9746	22.2183
	0.285855	35.2469	35.2072	26.6576	13.6697	0
	0.116285	40.1794	33.6985	32.7632	7.60086	0.81738						trans-phytol
	0.091715	57.9264	31.0813	28.1286	26.4955	0			IL-10	NA	VH	1	10	25	50	(uM)
	0.153585	43.8828	37.8733	16.886	0	17.5567			replicate=6	0.078095	0.9065	0.922	0.96762	1.0173	1.99352
	0	42.42	30.8795	22.1836	0	0				0.065555	0.92627	1.09198	1.14195	1.33932	1.9724
										0.159915	2.13669	1.63184	1.52879	1.8002	2.02875
Mean	0.4401	35.55	29.22	21.93	13.59	7.098				0.083123	1.69631	2.20806	1.28324	1.62173	1.20476
Std. Error	0.1849	4.698	2.586	2.48	3.955	3.101				0.076866	1.27207	1.61902	1.56917	1.08584	1.26662
										0.081842	1.50614	1.1737	1.331	1.31451	1.12985
			trans-phytol
IL-4	NA	VH	1	10	25	50	(uM)		Mean	0.0909	1.407	1.441	1.304	1.363	1.599
replicate=8	0	12.7316	32.0043	23.8423	36.598	16.9635			Std. Error	0.01403	0.1937	0.1931	0.09335	0.1235	0.1794
	0	19.361	14.1193	15.5456	22.3476	52.1254
	0	14.0192	17.7614	14.9862	20.5372	27.9948
	0	36.8612	44.2043	33.6012	39.8306	26.6675
	0	34.9171	16.1531	16.4655	21.3671	50.9584
	4.13483	10.0531	12.2216	20.4722	10.0564	23.3671
	7.29	22.0722	37.9533	16.3372	34.3516	40.9205
	7.57897	17.736	48.9274	30.2584	missing	47.9895
Mean	2.375	20.97	27.92	21.44	26.44	35.87
Std. Error	1.214	3.527	5.18	2.534	4.056	4.864
