# Supplementary material for: Attenuation of antigen-specific T helper 1 immunity by Neolitsea hiiranensis and its derived terpenoids
Source: PeerJ. 2016 Dec 7;4:e2758. doi: 10.7717/peerj.2758 (PMC5363408; doi:10.7717/peerj.2758)
Supplement: Supplemental Information 3 [file peerj-04-2758-s005.xlsx]

## Sheet: β-caryophyllene oxide (Fig11)
			β-caryophyllene oxide							β-caryophyllene oxide							β-caryophyllene oxide
T-bet	NA	VH	1	10	(uM)		GATA-3	NA	VH	1	10	(uM)		IL-12R	NA	VH	1	10	(uM)
replicate=4	1.0431	4.72713	2.4533	2.15814			replicate=4	0.525248	3.7808	4.20048	3.8502			replicate=4	0.0628821	1.18713	0.232325	0.710217
	0.958686	5.92153	3.06684	2.01824				0.92384	5.13623	3.69192	6.1444				0.0763795	1.31254	0.706779	0.836935
	1.263	2.70898	1.09447	1.31933				0.74731	2.47702	0.366044	0.651337				0.501716	1.12758	1.50496	0.682103
	0.79179	3.12399	1.08014	1.42764				1.08244	1.15619	0.776447	1.00773				0.0343045	2.04763	0.71611	0.547992
Mean	1.014	4.12	1.924	1.731			Mean	0.8197	3.138	2.259	2.913			Mean	0.1688	1.419	0.79	0.6943
Std. Error	0.09802	0.7415	0.4989	0.2095			Std. Error	0.1197	0.8549	0.9834	1.293			Std. Error	0.1113	0.2132	0.2637	0.05927
			β-caryophyllene oxide							β-caryophyllene oxide
IFN-r	NA	VH	1	10	(uM)		IL-4	NA	VH	1	10	(uM)
replicate=4	0.919295	11.9484	11.6451	7.07036			replicate=4	0.897796	1.10172	0.314419	0.597516
	1.08779	13.5401	10.318	5.71817				1.11384	0.981242	1.45092	0.720027
	0.919776	15.4021	3.64303	2.97646				1.29968	1.73543	0.771469	1.82165
	1.08722	13.63	4.41746	3.02029				1.0137	2.67454	4.06633	1.47514
Mean	1.004	13.63	7.506	4.696			Mean	1.081	1.623	1.651	1.154
Std. Error	0.04849	0.7057	2.031	1.018			Std. Error	0.08514	0.3875	0.8383	0.2954

## Sheet: β-caryophyllene oxide (Fig12)
			β-caryophyllene oxide								β-caryophyllene oxide
MFI of T-bet	OVA	VH	10	25	50	(uM)		MFI of GATA-3	NA	VH	10	25	50	(uM)
replicate=3	103.394	99.4475	94.0805	85.2407	86.1135			replicate=3	99.1886	100	89.4523	92.6978	86.0169
	105.762	101.763	98.4977	89.3449	93.0111				98.7288	93.6441	101.271	97.4576	94.4915
	96.4076	98.2365	90.7903	92.3579	78.2495				91.5254	106.356	103.814	104.237	95.935
Mean	101.9	99.82	94.46	88.98	85.79			Mean	96.48	100	98.18	98.13	92.15
Std. Error	2.808	1.035	2.233	2.063	4.264			Std. Error	2.481	3.67	4.425	3.348	3.094

## Sheet: β-caryophyllene oxide (Fig S1)
		β-caryophyllene oxide
MFI of IFN-r VH as 100%	OVA	VH	10	25	(uM)
replicate=4	94.2398	98.0132	76.8212	58.6093
	99.1178	101.987	89.404	60.7947
	96.7964	111.053	75.4541	63.726
	115.328	88.9466	86.5594	69.123
Mean	101.4	100	82.06	63.06
Std. Error	4.758	4.585	3.479	2.276
